# Supplementary material for: Molecular Characterization of Plant Volatile Compound Interactions with Cnaphalocrocis medinalis Odorant-Binding Proteins
Source: Plants (Basel). 2024 Feb 7;13(4):479. doi: 10.3390/plants13040479 (PMC10892019; doi:10.3390/plants13040479)
Supplement: Supplementary file 1 [file plants-13-00479-s001.zip]

Archive with 1 entries (1 files):
- plants-2815436-supplementary.pdf
